# Supplementary material for: 2,9-Dimethyl-6H,13H-5:12,7:14-dimethano­dibenzo[d,i][1,3,6,8]tetraazecine
Source: Acta Crystallogr Sect E Struct Rep Online. 2009 Sep 26;65(Pt 10):o2553. doi: 10.1107/S1600536809038380 (PMC2970222; doi:10.1107/S1600536809038380)
Supplement: Supplementary file 1 [file e-65-o2553-sup1.cif]

##############################################################################
###                                                                        ###
###        Electronic paper (Acta Crystallographica Section E)             ###
###                                                                        ###
##############################################################################
#                                                                            #
# This CIF contains the data in a paper accepted for publication in Acta     #
# Crystallographica Section E. It conforms to the requirements of Notes      #
# for Authors for Section E, and has been peer reviewed under the auspices   #
# of the IUCr Commission on Journals.                                        #
#                                                                            #
# Full details of the Crystallographic Information File format               #
# are given in the paper "The Crystallographic Information File (CIF):       #
# a New Standard Archive File for Crystallography" by S. R. Hall, F. H.      #
# Allen and I. D. Brown [Acta Cryst. (1991), A47, 655-685].                  #
#                                                                            #
# The current version of the core CIF dictionary is obtainable from          #
# ftp://ftp.iucr.org/pub/cif_core.dic. The current version number is 2.4.    #
#                                                                            #
# Software is freely available for graphical display of the structure(s) in  #
# this CIF.  For information consult the CIF home page http://www.iucr.org/  #
# cif/home.html                                                              #
#                                                                            #
# This file may be used for bona fide research purposes within the           #
# scientific community so long as proper attribution is given to the journal # 
# article from which it was obtained.                                        #
#                                                                            #
##############################################################################
                                             
data_global
_audit_creation_method     'WinGX routine CIF_UPDATE'
_audit_conform_dict_name     cif_core.dic
_audit_conform_dict_version     2.4
_journal_date_recd_electronic     2009-08-12
_journal_date_accepted     2009-09-22
_journal_name_full     'Acta Crystallographica, Section E'
_journal_year     2009
_journal_volume     65
_journal_issue     10
_journal_page_first     o2553
_journal_page_last     o2553
_journal_paper_category     QO
_journal_coeditor_code     FB2167
_publ_contact_author_name     'Rivera, Augusto'
_publ_contact_author_address
;
Departamento de Qu\'imica, Universidad Nacional de Colombia
Bogot\'a, A. A. 14490
Colombia
;
_publ_contact_author_email     'ariverau@unal.edu.co'
_publ_contact_author_fax     '(57-1) 316 5220'
_publ_contact_author_phone     '(57-1) 316 5000'
_publ_section_title
;\
2,9-Dimethyl-6<i>H</i>,13<i>H</i>-5:12,7:14-dimethanodibenzo[<i>d</i>,<i>i</i>]\
[1,3,6,8]tetraazecine
;
loop_
    _publ_author_name
    _publ_author_footnote
    _publ_author_address
    'Rivera, Augusto' .
;
Departamento de Qu\'imica, Universidad Nacional de Colombia
Bogot\'a
AA 14490
Colombia
;
    'Maldonado, Mauricio' .
;
Departamento de Qu\'imica, Universidad Nacional de Colombia
Bogot\'a
AA 14490
Colombia
;
    'R\'ios-Motta, Jaime' .
;
Departamento de Qu\'imica, Universidad Nacional de Colombia
Bogot\'a
AA 14490
Colombia
;
    'Gonz\'alez-Salas, Diego' .
;
Departamento de Qu\'imica, Universidad Nacional de Colombia
Bogot\'a
AA 14490
Colombia
;
    'Dacunha-Marinho, Bruno' .
;
Ed. CACTUS, Campus Sur, Unidade de Raios X,
Universidad de Santiago de Compostela
15782, Spain
;
data_I
_audit_creation_method     'WinGX routine CIF_UPDATE'
_chemical_name_systematic
;
2,9-Dimethyl-6<i>H</i>,13<i>H</i>-5:12,7:14-
dimethanodibenzo[<i>d</i>,<i>i</i>][1,3,6,8]tetraazecine
;
_chemical_formula_moiety     'C18 H20 N4'
_chemical_formula_sum     'C18 H20 N4'
_chemical_formula_iupac     'C18 H20 N4'
_chemical_formula_weight     292.38
_chemical_melting_point     465
_symmetry_cell_setting     orthorhombic
_symmetry_space_group_name_H-M     'A b a 2'
_symmetry_space_group_name_Hall     'A 2 -2ac'
loop_
    _space_group_symop_operation_xyz
    'x, y, z'
    '-x, -y, z'
    '-x+1/2, y+1/2, z'
    'x+1/2, -y+1/2, z'
    'x, y+1/2, z+1/2'
    '-x, -y+1/2, z+1/2'
    '-x+1/2, y+1, z+1/2'
    'x+1/2, -y+1, z+1/2'
_cell_length_a     9.9777(3)
_cell_length_b     18.8351(4)
_cell_length_c     7.6963(2)
_cell_angle_alpha     90
_cell_angle_beta     90
_cell_angle_gamma     90
_cell_volume     1446.37(7)
_cell_formula_units_Z     4
_cell_measurement_reflns_used     3533
_cell_measurement_theta_min     2.97
_cell_measurement_theta_max     26.07
_cell_measurement_temperature     100
_exptl_crystal_description     prism
_exptl_crystal_colour     colourless
_exptl_crystal_size_max     0.16
_exptl_crystal_size_mid     0.15
_exptl_crystal_size_min     0.06
_exptl_crystal_density_diffrn     1.343
_exptl_crystal_density_method     'not measured'
_exptl_crystal_F_000     624
_exptl_absorpt_coefficient_mu     0.082
_exptl_absorpt_correction_type     multi-scan
_exptl_absorpt_process_details     '(<i>SADABS</i>; Sheldrick, 2006)'
_exptl_absorpt_correction_T_min     0.872
_exptl_absorpt_correction_T_max     0.995
_exptl_special_details
;
The temperature was set with accuracy +-2 K.
;
_diffrn_ambient_temperature     100
_diffrn_radiation_type     MoK\a
_diffrn_radiation_wavelength     0.71073
_diffrn_measurement_device_type     'Bruker APEXII CCD'
_diffrn_measurement_device     'four-circle diffractometer'
_diffrn_measurement_method     '\w and \f'
_diffrn_reflns_number     10245
_diffrn_reflns_av_R_equivalents     0.0409
_diffrn_reflns_av_sigmaI/netI     0.0206
_diffrn_reflns_theta_min     2.16
_diffrn_reflns_theta_max     26.36
_diffrn_reflns_theta_full     26.36
_diffrn_measured_fraction_theta_max     1.000
_diffrn_measured_fraction_theta_full     1.000
_diffrn_reflns_limit_h_min     -12
_diffrn_reflns_limit_h_max     12
_diffrn_reflns_limit_k_min     -23
_diffrn_reflns_limit_k_max     23
_diffrn_reflns_limit_l_min     -9
_diffrn_reflns_limit_l_max     9
_refine_special_details
;
Refinement of <i>F</i>^2^ against ALL reflections. The weighted <i>R</i>-factor
<i>wR</i> and goodness of fit <i>S</i> are based on <i>F</i>^2^, conventional
<i>R</i>-factors <i>R</i> are based on <i>F</i>, with <i>F</i> set to zero for
negative <i>F</i>^2^. The threshold expression of <i>F</i>^2^ >
2\s(<i>F</i>^2^) is used only for calculating <i>R</i>-factors(gt) <i>etc</i>.
and is not relevant to the choice of reflections for refinement.
<i>R</i>-factors based on <i>F</i>^2^ are statistically about twice as large
as those based on <i>F</i>, and <i>R</i>- factors based on ALL data will be
even larger.
;
_reflns_number_total     807
_reflns_number_gt     737
_reflns_threshold_expression     I>2\s(I)
_refine_ls_structure_factor_coef     Fsqd
_refine_ls_matrix_type     full
_refine_ls_R_factor_all     0.0392
_refine_ls_R_factor_gt     0.0334
_refine_ls_wR_factor_gt     0.0863
_refine_ls_wR_factor_ref     0.0903
_refine_ls_goodness_of_fit_ref     1.058
_refine_ls_restrained_S_all     1.057
_refine_ls_number_reflns     807
_refine_ls_number_parameters     102
_refine_ls_number_restraints     1
_refine_ls_number_constraints     47
_refine_ls_hydrogen_treatment     constr
_refine_ls_weighting_scheme     calc
_refine_ls_weighting_details
         'calc w=1/[\s^2^(Fo^2^)+(0.0593P)^2^+0.5089P] where P=(Fo^2^+2Fc^2^)/3'
_atom_sites_solution_hydrogens     difmap
_atom_sites_solution_primary     direct
_atom_sites_solution_secondary     difmap
_refine_ls_shift/su_max     0.000
_refine_ls_shift/su_mean     0.000
_refine_diff_density_max     0.182
_refine_diff_density_min     -0.180
_refine_ls_extinction_method     none
_refine_ls_extinction_coef     ?
_refine_ls_abs_structure_details     ?
_refine_ls_abs_structure_Flack     ?
_atom_type_scat_source     'International Tables Vol. IV Table 2.4.6B'
_computing_data_collection     'APEX2 (Bruker, 2005)'
_computing_cell_refinement     'SAINT (Bruker, 2005)'
_computing_data_reduction     'SAINT (Bruker, 2005)'
_computing_structure_solution     'SIR97 (Altomare <i>et al.</i>, 1999)'
_computing_structure_refinement     'SHELXL97 (Sheldrick, 2008)'
_computing_molecular_graphics     'ORTEP-3 for Windows (Farrugia, 1997)'
_computing_publication_material     'WinGX (Farrugia, 1999)'
loop_
    _atom_site_type_symbol
    _atom_site_label
    _atom_site_fract_x
    _atom_site_fract_y
    _atom_site_fract_z
    _atom_site_U_iso_or_equiv
    _atom_site_adp_type
    _atom_site_calc_flag
    _atom_site_refinement_flags
    _atom_site_occupancy
    _atom_site_disorder_assembly
    _atom_site_disorder_group
    C C1 0.8848(2) 0.09201(10) 0.1159(3) 0.0154(5) Uani d . 1 . .
    C C2 0.7950(2) 0.14289(11) 0.1743(3) 0.0179(5) Uani d . 1 . .
    H H2 0.7273 0.1303 0.2555 0.021 Uiso calc R 1 . .
    C C3 0.8041(2) 0.21256(11) 0.1138(3) 0.0189(5) Uani d . 1 . .
    H H3 0.7407 0.2469 0.1516 0.023 Uiso calc R 1 . .
    C C4 0.9044(2) 0.23234(10) -0.0007(3) 0.0179(5) Uani d . 1 . .
    C C5 0.9937(2) 0.18036(11) -0.0609(3) 0.0183(5) Uani d . 1 . .
    H H5 1.0628 0.1932 -0.1398 0.022 Uiso calc R 1 . .
    C C6 0.9825(2) 0.11024(11) -0.0067(3) 0.0161(5) Uani d . 1 . .
    C C7 1.0000 0.0000 -0.1714(4) 0.0185(7) Uani d S 1 . .
    H H7A 0.9337 0.0235 -0.2479 0.022 Uiso calc PR 0.50 . .
    H H7B 1.0663 -0.0235 -0.2479 0.022 Uiso calc PR 0.50 . .
    C C8 0.8318(2) -0.03101(10) 0.0540(3) 0.0173(5) Uani d . 1 . .
    H H8A 0.7966 -0.0728 0.1173 0.021 Uiso calc R 1 . .
    H H8B 0.7556 -0.0095 -0.0093 0.021 Uiso calc R 1 . .
    C C9 1.0000 0.0000 0.2796(4) 0.0157(7) Uani d S 1 . .
    H H9A 0.9756 -0.0402 0.3562 0.019 Uiso calc PR 0.50 . .
    H H9B 1.0244 0.0402 0.3562 0.019 Uiso calc PR 0.50 . .
    C C10 0.9187(2) 0.30907(11) -0.0569(3) 0.0229(5) Uani d . 1 . .
    H H10A 0.8308 0.3322 -0.0538 0.034 Uiso calc R 1 . .
    H H10B 0.9545 0.3109 -0.1754 0.034 Uiso calc R 1 . .
    H H10C 0.9800 0.3337 0.0221 0.034 Uiso calc R 1 . .
    N N1 1.07122(18) 0.05643(9) -0.0750(2) 0.0177(4) Uani d . 1 . .
    N N2 0.87874(17) 0.02065(8) 0.1833(2) 0.0155(4) Uani d . 1 . .
loop_
    _atom_site_aniso_label
    _atom_site_aniso_U_11
    _atom_site_aniso_U_22
    _atom_site_aniso_U_33
    _atom_site_aniso_U_12
    _atom_site_aniso_U_13
    _atom_site_aniso_U_23
    C1 0.0184(10) 0.0147(9) 0.0131(10) -0.0011(7) -0.0031(9) 0.0001(9)
    C2 0.0181(10) 0.0192(10) 0.0163(11) -0.0007(8) -0.0019(9) -0.0009(9)
    C3 0.0212(10) 0.0174(9) 0.0179(11) 0.0028(8) -0.0042(9) -0.0003(9)
    C4 0.0235(11) 0.0157(10) 0.0146(10) 0.0019(8) -0.0050(10) -0.0007(8)
    C5 0.0228(11) 0.0176(9) 0.0145(10) -0.0032(8) -0.0006(9) 0.0008(9)
    C6 0.0177(10) 0.0171(10) 0.0136(10) -0.0003(8) -0.0008(9) 0.0003(8)
    C7 0.0250(18) 0.0191(15) 0.0115(16) 0.0031(13) 0.000 0.000
    C8 0.0171(10) 0.0164(9) 0.0185(11) -0.0012(8) -0.0021(9) -0.0029(9)
    C9 0.0235(18) 0.0126(14) 0.0110(17) -0.0001(12) 0.000 0.000
    C10 0.0295(12) 0.0169(10) 0.0223(12) 0.0004(9) 0.0031(10) 0.0023(9)
    N1 0.0213(9) 0.0153(8) 0.0166(10) 0.0011(7) 0.0018(8) 0.0010(7)
    N2 0.0192(9) 0.0127(8) 0.0147(9) 0.0002(7) -0.0005(8) 0.0001(7)
_geom_special_details
;
All s.u.'s (except the s.u. in the dihedral angle between two l.s. planes) are
estimated using the full covariance matrix. The cell s.u.'s are taken into
account individually in the estimation of s.u.'s in distances, angles and
torsion angles; correlations between s.u.'s in cell parameters are only used
when they are defined by crystal symmetry. An approximate (isotropic)
treatment of cell s.u.'s is used for estimating s.u.'s involving l.s. planes.
;
loop_
    _geom_bond_atom_site_label_1
    _geom_bond_atom_site_label_2
    _geom_bond_site_symmetry_2
    _geom_bond_distance
    _geom_bond_publ_flag
    C1 C2 . 1.386(3) ?
    C1 C6 . 1.399(3) ?
    C1 N2 . 1.442(3) ?
    C2 C3 . 1.395(3) ?
    C2 H2 . 0.9500 ?
    C3 C4 . 1.385(3) ?
    C3 H3 . 0.9500 ?
    C4 C5 . 1.403(3) ?
    C4 C10 . 1.515(3) ?
    C5 C6 . 1.390(3) ?
    C5 H5 . 0.9500 ?
    C6 N1 . 1.445(3) ?
    C7 N1 2_755 1.478(2) ?
    C7 N1 . 1.478(2) ?
    C7 H7A . 0.9900 ?
    C7 H7B . 0.9900 ?
    C8 N1 2_755 1.467(3) ?
    C8 N2 . 1.468(3) ?
    C8 H8A . 0.9900 ?
    C8 H8B . 0.9900 ?
    C9 N2 . 1.471(2) ?
    C9 N2 2_755 1.471(2) ?
    C9 H9A . 0.9900 ?
    C9 H9B . 0.9900 ?
    C10 H10A . 0.9800 ?
    C10 H10B . 0.9800 ?
    C10 H10C . 0.9800 ?
    N1 C8 2_755 1.467(3) ?
loop_
    _geom_angle_atom_site_label_1
    _geom_angle_atom_site_label_2
    _geom_angle_atom_site_label_3
    _geom_angle_site_symmetry_1
    _geom_angle_site_symmetry_3
    _geom_angle
    _geom_angle_publ_flag
    C2 C1 C6 . . 119.92(19) ?
    C2 C1 N2 . . 120.06(19) ?
    C6 C1 N2 . . 120.01(18) ?
    C1 C2 C3 . . 120.0(2) ?
    C1 C2 H2 . . 120.0 ?
    C3 C2 H2 . . 120.0 ?
    C4 C3 C2 . . 120.8(2) ?
    C4 C3 H3 . . 119.6 ?
    C2 C3 H3 . . 119.6 ?
    C3 C4 C5 . . 118.80(19) ?
    C3 C4 C10 . . 120.40(19) ?
    C5 C4 C10 . . 120.8(2) ?
    C6 C5 C4 . . 120.8(2) ?
    C6 C5 H5 . . 119.6 ?
    C4 C5 H5 . . 119.6 ?
    C5 C6 C1 . . 119.49(19) ?
    C5 C6 N1 . . 120.5(2) ?
    C1 C6 N1 . . 120.00(18) ?
    N1 C7 N1 2_755 . 119.8(3) ?
    N1 C7 H7A 2_755 . 107.4 ?
    N1 C7 H7A . . 107.4 ?
    N1 C7 H7B 2_755 . 107.4 ?
    N1 C7 H7B . . 107.4 ?
    H7A C7 H7B . . 106.9 ?
    N1 C8 N2 2_755 . 117.66(16) ?
    N1 C8 H8A 2_755 . 107.9 ?
    N2 C8 H8A . . 107.9 ?
    N1 C8 H8B 2_755 . 107.9 ?
    N2 C8 H8B . . 107.9 ?
    H8A C8 H8B . . 107.2 ?
    N2 C9 N2 . 2_755 119.5(3) ?
    N2 C9 H9A . . 107.4 ?
    N2 C9 H9A 2_755 . 107.4 ?
    N2 C9 H9B . . 107.4 ?
    N2 C9 H9B 2_755 . 107.4 ?
    H9A C9 H9B . . 107.0 ?
    C4 C10 H10A . . 109.5 ?
    C4 C10 H10B . . 109.5 ?
    H10A C10 H10B . . 109.5 ?
    C4 C10 H10C . . 109.5 ?
    H10A C10 H10C . . 109.5 ?
    H10B C10 H10C . . 109.5 ?
    C6 N1 C8 . 2_755 112.77(17) ?
    C6 N1 C7 . . 113.10(15) ?
    C8 N1 C7 2_755 . 114.98(15) ?
    C1 N2 C8 . . 112.79(17) ?
    C1 N2 C9 . . 113.17(14) ?
    C8 N2 C9 . . 115.38(15) ?
loop_
    _geom_torsion_atom_site_label_1
    _geom_torsion_atom_site_label_2
    _geom_torsion_atom_site_label_3
    _geom_torsion_atom_site_label_4
    _geom_torsion_site_symmetry_1
    _geom_torsion_site_symmetry_2
    _geom_torsion_site_symmetry_3
    _geom_torsion_site_symmetry_4
    _geom_torsion
    _geom_torsion_publ_flag
    C6 C1 C2 C3 . . . . -1.4(3) ?
    N2 C1 C2 C3 . . . . 177.63(19) ?
    C1 C2 C3 C4 . . . . -1.9(3) ?
    C2 C3 C4 C5 . . . . 2.7(3) ?
    C2 C3 C4 C10 . . . . -176.2(2) ?
    C3 C4 C5 C6 . . . . -0.2(3) ?
    C10 C4 C5 C6 . . . . 178.7(2) ?
    C4 C5 C6 C1 . . . . -3.1(3) ?
    C4 C5 C6 N1 . . . . 177.34(19) ?
    C2 C1 C6 C5 . . . . 3.9(3) ?
    N2 C1 C6 C5 . . . . -175.2(2) ?
    C2 C1 C6 N1 . . . . -176.53(19) ?
    N2 C1 C6 N1 . . . . 4.4(3) ?
    C5 C6 N1 C8 . . . 2_755 109.4(2) ?
    C1 C6 N1 C8 . . . 2_755 -70.2(2) ?
    C5 C6 N1 C7 . . . . -118.0(2) ?
    C1 C6 N1 C7 . . . . 62.4(3) ?
    N1 C7 N1 C6 2_755 . . . -77.89(15) ?
    N1 C7 N1 C8 2_755 . . 2_755 53.62(14) ?
    C2 C1 N2 C8 . . . . 110.4(2) ?
    C6 C1 N2 C8 . . . . -70.6(2) ?
    C2 C1 N2 C9 . . . . -116.4(2) ?
    C6 C1 N2 C9 . . . . 62.7(3) ?
    N1 C8 N2 C1 2_755 . . . 79.7(2) ?
    N1 C8 N2 C9 2_755 . . . -52.5(3) ?
    N2 C9 N2 C1 2_755 . . . -78.27(15) ?
    N2 C9 N2 C8 2_755 . . . 53.75(14) ?
