# Supplementary material for: 2,9-Dimethyl-6H,13H-5:12,7:14-dimethano­dibenzo[d,i][1,3,6,8]tetraazecine
Source: Acta Crystallogr Sect E Struct Rep Online. 2009 Sep 26;65(Pt 10):o2553. doi: 10.1107/S1600536809038380 (PMC2970222; doi:10.1107/S1600536809038380)
Supplement: Supplementary file 2 [file e-65-o2553-Isup2.hkl]

# 
# h,k,l, Fc-squared, Fo-squared, sigma(Fo-squared) and status flag 
# 
data_I
_shelx_title ' jg06zd1n in A b a 2' 
_shelx_refln_list_code          4 
_shelx_F_calc_maximum      155.74 
_exptl_crystal_F_000       624.00 
_reflns_d_resolution_high  0.8003 
 
loop_ 
 _symmetry_equiv_pos_as_xyz 
 'x, y, z' 
 '-x, -y, z' 
 '-x+1/2, y+1/2, z' 
 'x+1/2, -y+1/2, z' 
 'x, y+1/2, z+1/2' 
 '-x, -y+1/2, z+1/2' 
 '-x+1/2, y+1, z+1/2' 
 'x+1/2, -y+1, z+1/2' 
 
_cell_length_a     9.9777 
_cell_length_b    18.8351 
_cell_length_c     7.6963 
_cell_angle_alpha  90.000 
_cell_angle_beta   90.000 
_cell_angle_gamma  90.000 
 
_shelx_F_squared_multiplier     1.000 
 
loop_ 
 _refln_index_h 
 _refln_index_k 
 _refln_index_l 
 _refln_F_squared_calc 
 _refln_F_squared_meas 
 _refln_F_squared_sigma 
 _refln_observed_status 
   2   0   0    11041.38     9958.75    117.08 o 
   4   0   0        5.77        2.03      3.23 o 
   6   0   0      100.78      111.53      7.26 o 
   8   0   0      121.28      139.53      9.04 o 
  10   0   0     2413.34     2497.76    106.18 o 
  12   0   0      119.55      119.23     17.57 o 
   0   2   0     2358.62     2143.49     26.16 o 
   1   2   0     3027.27     2750.60     19.21 o 
   2   2   0     1050.73     1021.55      8.57 o 
   3   2   0      999.39      842.99      8.21 o 
   4   2   0      587.37      614.10      7.48 o 
   5   2   0      164.68      161.79      4.80 o 
   6   2   0      513.43      534.14      9.90 o 
   7   2   0        6.05       -1.21      3.55 o 
   8   2   0      521.41      550.03     12.74 o 
   9   2   0      159.94      158.16     11.02 o 
  10   2   0      251.25      286.42     18.20 o 
  11   2   0     1706.93     1782.79     45.46 o 
  12   2   0        1.57        0.62     10.53 o 
   0   4   0     6671.05     6067.90     58.81 o 
   1   4   0     1821.06     1612.10     11.06 o 
   2   4   0      127.64       95.07      2.76 o 
   3   4   0     2290.42     2020.27     15.71 o 
   4   4   0     1561.61     1514.15     14.12 o 
   5   4   0       98.13      114.67      3.79 o 
   6   4   0       28.85       42.05      4.12 o 
   7   4   0     1119.87     1326.90     16.60 o 
   8   4   0        4.16        6.52      4.86 o 
   9   4   0      413.31      378.58     13.31 o 
  10   4   0        2.24       10.62      7.58 o 
  11   4   0       60.51       65.28     11.74 o 
  12   4   0      215.16      254.53     24.91 o 
   0   6   0     3367.27     2996.71     29.94 o 
   1   6   0     1199.04     1118.70      9.05 o 
   2   6   0      350.77      289.41      4.20 o 
   3   6   0      563.02      478.53      6.12 o 
   4   6   0     1667.83     1699.55     15.54 o 
   5   6   0      947.99      991.17     10.85 o 
   6   6   0     1681.88     1788.64     17.21 o 
   7   6   0      468.88      413.99      8.67 o 
   8   6   0      134.87      134.01      6.84 o 
   9   6   0       20.39       25.81      7.27 o 
  10   6   0       55.33       36.71      9.08 o 
  11   6   0      216.25      239.59     21.00 o 
  12   6   0       42.08       53.33     13.41 o 
   0   8   0        0.68        6.27      2.34 o 
   1   8   0     1491.74     1349.41     10.65 o 
   2   8   0      658.65      664.32      6.71 o 
   3   8   0      469.92      589.78      6.78 o 
   4   8   0      199.05      215.32      4.86 o 
   5   8   0       18.54       16.78      3.74 o 
   6   8   0      545.77      530.43     10.11 o 
   7   8   0      193.24      211.24      8.07 o 
   8   8   0      844.29      873.12     16.66 o 
   9   8   0       34.36       38.98      9.34 o 
  10   8   0      108.72       94.64     11.67 o 
  11   8   0        0.44        3.91     10.91 o 
   0  10   0     1540.76     1583.87     21.30 o 
   1  10   0     2040.83     2061.20     17.35 o 
   2  10   0     1796.61     1758.42     16.66 o 
   3  10   0     1203.75     1290.40     14.84 o 
   4  10   0      175.05      188.95      6.51 o 
   5  10   0      311.72      305.86      7.39 o 
   6  10   0      510.17      507.54     11.51 o 
   7  10   0      210.01      177.98      8.58 o 
   8  10   0     1138.82     1059.01     34.92 o 
   9  10   0      244.67      236.85     15.45 o 
  10  10   0      293.56      303.32     17.71 o 
  11  10   0      197.57      196.89     20.78 o 
   0  12   0       34.71       35.42      5.03 o 
   1  12   0      269.64      215.60      5.44 o 
   2  12   0      761.93      760.64      9.96 o 
   3  12   0      800.00      828.94     11.31 o 
   4  12   0       39.87       35.37      4.58 o 
   5  12   0        2.95        9.31      4.59 o 
   6  12   0        3.80       -2.04      6.16 o 
   7  12   0       63.80       74.89      8.88 o 
   8  12   0     1253.23     1200.36     25.99 o 
   9  12   0      919.71      883.54     28.40 o 
  10  12   0       69.00       89.85     13.77 o 
   0  14   0      125.71      136.06      7.23 o 
   1  14   0     1073.04     1002.28     12.71 o 
   2  14   0     1005.87     1008.69     12.99 o 
   3  14   0     4037.09     3903.05     37.61 o 
   4  14   0       96.98       97.51      6.19 o 
   5  14   0       30.41       37.83      5.86 o 
   6  14   0       67.89       70.35      6.61 o 
   7  14   0     1209.39     1230.59     27.38 o 
   8  14   0      286.47      277.79     15.80 o 
   9  14   0      164.02      160.83     21.60 o 
  10  14   0      119.95      111.79     17.39 o 
   0  16   0        2.07        2.58      5.47 o 
   1  16   0      402.70      392.35      9.57 o 
   2  16   0     1909.88     1788.17     22.75 o 
   3  16   0       80.55       91.93      6.54 o 
   4  16   0     1154.68     1071.96     17.03 o 
   5  16   0      104.80      100.79      7.59 o 
   6  16   0       73.50       72.57      7.92 o 
   7  16   0        0.34       -5.77      9.87 o 
   8  16   0        5.70       19.89     12.80 o 
   9  16   0       72.48       96.65     17.20 o 
   0  18   0        5.09       -6.86      6.86 o 
   1  18   0       36.93       44.40      6.85 o 
   2  18   0      983.59      937.38     17.57 o 
   3  18   0      144.07      159.05      8.84 o 
   4  18   0      894.90      892.76     18.80 o 
   5  18   0       14.50        8.39      6.80 o 
   6  18   0       63.18       66.65      8.97 o 
   7  18   0       32.79       57.94     12.57 o 
   8  18   0       20.80       12.23     18.87 o 
   0  20   0       15.90        2.52      7.86 o 
   1  20   0        5.71        9.58      5.61 o 
   2  20   0       69.13       83.93      7.35 o 
   3  20   0       31.78       11.26      6.87 o 
   4  20   0      212.30      231.45     11.80 o 
   5  20   0       37.51       38.24      9.78 o 
   6  20   0       42.56       34.71     12.16 o 
   0  22   0      204.09      281.81     13.94 o 
   1  22   0       13.70       12.68      6.79 o 
   2  22   0      193.81      199.73      9.65 o 
   3  22   0       50.60       65.09      8.23 o 
   4  22   0       41.43       50.19     10.38 o 
   1   1   1    20720.38    19871.30     94.15 o 
   2   1   1    10752.86    10242.58     47.54 o 
   3   1   1     5137.86     5006.93     25.00 o 
   4   1   1     1066.45     1050.14      7.20 o 
   5   1   1      185.20      183.53      3.45 o 
   6   1   1      189.84      198.16      4.38 o 
   7   1   1      221.00      244.37      4.84 o 
   8   1   1      411.90      435.23      6.69 o 
   9   1   1      360.22      370.80     10.81 o 
  10   1   1       71.23       87.80      8.05 o 
  11   1   1       96.28       81.11      8.37 o 
  12   1   1      427.22      431.87     17.84 o 
   1   3   1      210.68      198.44      2.33 o 
   2   3   1     4705.39     4583.31     22.96 o 
   3   3   1     1716.19     1716.66      9.97 o 
   4   3   1      860.13      889.92      6.92 o 
   5   3   1     2420.19     2546.88     16.31 o 
   6   3   1      473.03      494.72      6.10 o 
   7   3   1     1451.23     1451.12     11.82 o 
   8   3   1      407.51      394.23      6.64 o 
   9   3   1      627.76      605.02     12.93 o 
  10   3   1     1092.70     1068.26     20.42 o 
  11   3   1       18.57       14.14      7.02 o 
  12   3   1       38.52       35.41      8.12 o 
   1   5   1      584.64      539.60      4.22 o 
   2   5   1     1082.29     1044.40      6.82 o 
   3   5   1     1408.40     1470.53      8.55 o 
   4   5   1      941.97      969.07      8.38 o 
   5   5   1      649.96      681.85      6.37 o 
   6   5   1     1372.27     1421.09     11.61 o 
   7   5   1       85.25       86.07      3.71 o 
   8   5   1      167.80      204.20      6.04 o 
   9   5   1       13.92        7.73      5.60 o 
  10   5   1      145.77      154.70      9.30 o 
  11   5   1       41.87       36.18      7.49 o 
  12   5   1       53.08       60.15      9.60 o 
   1   7   1      957.75     1056.78      7.27 o 
   2   7   1     1299.53     1421.50      8.73 o 
   3   7   1       93.39      114.18      2.71 o 
   4   7   1        8.57       28.03      2.23 o 
   5   7   1      238.29      283.19      4.50 o 
   6   7   1       24.62       22.17      3.03 o 
   7   7   1      206.36      200.63      5.80 o 
   8   7   1       62.67       63.47      5.04 o 
   9   7   1        7.55        2.79      5.30 o 
  10   7   1       32.81       33.46      6.51 o 
  11   7   1       47.30       41.41      8.47 o 
   1   9   1     1274.10     1392.85      8.88 o 
   2   9   1      734.81      710.27      6.03 o 
   3   9   1      143.11      144.29      3.46 o 
   4   9   1       11.69       15.71      2.39 o 
   5   9   1       49.54       65.65      3.25 o 
   6   9   1        7.78        3.87      3.28 o 
   7   9   1       60.94       61.94      4.50 o 
   8   9   1      135.11      140.71      6.29 o 
   9   9   1      302.36      294.48     10.30 o 
  10   9   1      138.19      141.61      9.20 o 
  11   9   1       32.38       29.04      8.56 o 
   1  11   1      261.16      253.73      3.61 o 
   2  11   1      465.62      491.37      5.52 o 
   3  11   1      956.85      916.58      8.20 o 
   4  11   1      632.47      650.27      7.08 o 
   5  11   1     1499.75     1447.15     12.58 o 
   6  11   1      320.22      341.33      7.43 o 
   7  11   1     1404.72     1248.89     15.15 o 
   8  11   1       29.25       19.93      5.29 o 
   9  11   1      341.24      340.17     13.49 o 
  10  11   1      200.41      187.02     15.91 o 
   1  13   1        7.31        6.37      2.33 o 
   2  13   1      427.31      403.55      5.43 o 
   3  13   1      202.15      201.58      4.39 o 
   4  13   1     1776.29     1769.58     15.22 o 
   5  13   1     1252.69     1194.30     12.59 o 
   6  13   1     1374.55     1322.77     14.15 o 
   7  13   1      692.15      658.50     13.28 o 
   8  13   1       18.55       18.85      6.20 o 
   9  13   1      111.09      109.19      9.92 o 
  10  13   1      296.60      249.37     13.75 o 
   1  15   1      734.85      740.92      7.44 o 
   2  15   1      921.74      926.04      8.52 o 
   3  15   1       75.08       67.59      4.05 o 
   4  15   1      217.32      210.15      6.44 o 
   5  15   1      419.91      419.27      7.95 o 
   6  15   1       35.43       40.92      5.03 o 
   7  15   1      210.11      209.29     10.58 o 
   8  15   1      306.02      308.17     13.00 o 
   9  15   1       40.83       27.56      9.38 o 
   1  17   1      949.93      866.29      9.37 o 
   2  17   1       33.02       21.50      3.82 o 
   3  17   1     1910.37     1809.26     17.69 o 
   4  17   1       75.59       79.19      5.27 o 
   5  17   1       40.41       35.79      5.02 o 
   6  17   1       54.33       59.44      6.63 o 
   7  17   1       20.98       26.16      7.39 o 
   8  17   1       24.09       30.13     11.53 o 
   1  19   1       68.44       73.56      4.72 o 
   2  19   1       18.45       13.88      4.48 o 
   3  19   1      136.95      155.28      7.76 o 
   4  19   1       94.36      110.26      6.34 o 
   5  19   1      224.77      239.13      8.64 o 
   6  19   1       23.26       17.90      7.52 o 
   7  19   1      202.12      197.96     19.18 o 
   1  21   1        1.23       -1.16      4.69 o 
   2  21   1       78.06       83.89      5.97 o 
   3  21   1       38.67       41.95      5.78 o 
   4  21   1      234.95      237.51      8.93 o 
   5  21   1       71.38       67.47      8.41 o 
   1  23   1       14.82       19.25      6.20 o 
   2  23   1      280.30      341.07     11.02 o 
   0   0   2    13307.19    12997.08    138.04 o 
   2   0   2    24255.63    24509.90    171.94 o 
   4   0   2     3054.40     3177.28     25.43 o 
   6   0   2      200.37      227.33      7.87 o 
   8   0   2      168.11      165.41      7.26 o 
  10   0   2      127.89      118.82     11.96 o 
  12   0   2     1575.15     1708.14     46.04 o 
   0   2   2     5247.45     5178.33     43.50 o 
   1   2   2     7625.27     7403.85     40.99 o 
   2   2   2     4020.75     3912.01     20.41 o 
   3   2   2     1434.25     1534.85     10.84 o 
   4   2   2     2668.16     2683.42     15.28 o 
   5   2   2       68.59       69.58      2.61 o 
   6   2   2       42.70       39.12      2.93 o 
   7   2   2      179.26      183.05      4.98 o 
   8   2   2     1043.44     1063.01     10.44 o 
   9   2   2      669.70      669.76     19.33 o 
  10   2   2      557.99      599.19     15.55 o 
  11   2   2      268.45      263.75     11.42 o 
  12   2   2        3.46       -3.48      7.38 o 
   0   4   2      201.78      224.51     14.20 o 
   1   4   2     1132.10     1089.06      8.43 o 
   2   4   2     5717.51     5549.56     31.23 o 
   3   4   2     2797.69     3083.63     17.21 o 
   4   4   2     1237.74     1247.03      9.02 o 
   5   4   2       87.44      103.16      3.24 o 
   6   4   2      813.73      808.86      7.96 o 
   7   4   2      540.55      554.89      8.13 o 
   8   4   2      990.54      962.77     11.68 o 
   9   4   2      273.25      314.21      9.96 o 
  10   4   2       79.30       88.94      8.26 o 
  11   4   2       26.72       24.54      8.70 o 
  12   4   2        5.97        1.32      9.65 o 
   0   6   2     3648.62     3866.38     40.08 o 
   1   6   2      735.75      713.01      7.36 o 
   2   6   2     1540.87     1634.01     12.69 o 
   3   6   2     2817.71     2892.95     17.87 o 
   4   6   2      361.79      428.78      6.04 o 
   5   6   2      357.18      328.83      5.08 o 
   6   6   2      150.14      159.24      4.95 o 
   7   6   2       87.10       89.91      4.24 o 
   8   6   2      476.11      487.14      8.96 o 
   9   6   2      161.06      170.49      8.03 o 
  10   6   2      316.68      324.64     12.17 o 
  11   6   2       65.55       76.26      9.82 o 
   0   8   2     6060.97     6208.86     98.96 o 
   1   8   2     3350.67     3543.47     26.34 o 
   2   8   2      700.24      733.94      9.07 o 
   3   8   2      665.59      737.79      9.66 o 
   4   8   2      179.82      197.04      4.30 o 
   5   8   2      212.11      229.43      4.83 o 
   6   8   2      428.87      420.28      6.38 o 
   7   8   2       36.40       41.83      3.96 o 
   8   8   2       71.63       74.08      5.52 o 
   9   8   2       26.37       24.38      6.53 o 
  10   8   2       61.51       51.29      9.28 o 
  11   8   2       73.74       70.51      9.08 o 
   0  10   2       11.71       20.95      3.63 o 
   1  10   2      245.54      262.42      5.03 o 
   2  10   2      122.54      128.09      4.08 o 
   3  10   2      640.17      569.99      7.86 o 
   4  10   2     1091.83     1095.30      9.79 o 
   5  10   2      440.60      431.52      6.84 o 
   6  10   2      259.19      254.20      5.61 o 
   7  10   2       32.36       23.82      4.06 o 
   8  10   2        6.60        5.48      5.17 o 
   9  10   2       91.80       88.52      8.45 o 
  10  10   2       30.11       32.81      7.76 o 
   0  12   2      424.93      427.21     10.15 o 
   1  12   2      288.53      279.69      5.05 o 
   2  12   2      232.30      241.00      4.31 o 
   3  12   2      963.13      903.52      9.08 o 
   4  12   2      495.87      512.41      7.31 o 
   5  12   2      482.49      474.97      7.99 o 
   6  12   2      949.32      998.36     19.88 o 
   7  12   2     1100.45     1006.01     17.08 o 
   8  12   2       31.76       22.91      5.94 o 
   9  12   2      205.39      187.20     10.52 o 
  10  12   2       83.62       79.39     10.11 o 
   0  14   2     2199.43     2095.79     25.65 o 
   1  14   2       22.39       19.73      2.95 o 
   2  14   2      582.31      565.11      8.67 o 
   3  14   2      344.78      318.73      5.95 o 
   4  14   2      849.14      819.11      9.88 o 
   5  14   2      630.17      595.61      9.49 o 
   6  14   2      725.48      707.24     11.89 o 
   7  14   2      341.23      342.00     10.10 o 
   8  14   2      210.96      181.33      8.65 o 
   9  14   2      585.29      580.87     16.52 o 
   0  16   2     3898.04     3743.84     44.00 o 
   1  16   2      728.68      729.55     13.91 o 
   2  16   2      244.34      231.52      6.29 o 
   3  16   2      190.25      204.40      5.87 o 
   4  16   2       91.83       92.67      5.16 o 
   5  16   2       44.18       48.51      5.38 o 
   6  16   2      332.11      316.82      9.75 o 
   7  16   2       22.86       23.16      9.91 o 
   8  16   2        7.68       14.25      7.39 o 
   0  18   2     1070.21      988.86     16.09 o 
   1  18   2       85.55       91.27      4.86 o 
   2  18   2       25.10       17.74      4.40 o 
   3  18   2       46.96       50.98      5.23 o 
   4  18   2       14.70       16.86      4.90 o 
   5  18   2        3.96        3.95      5.29 o 
   6  18   2       78.17       71.72      7.43 o 
   7  18   2       19.85       27.75      7.51 o 
   0  20   2      201.02      201.95     10.65 o 
   1  20   2       25.68       22.15      5.21 o 
   2  20   2       55.49       37.11      5.90 o 
   3  20   2      100.45      112.12      7.21 o 
   4  20   2      173.35      182.80      8.77 o 
   5  20   2        3.71        9.22      6.15 o 
   6  20   2      209.20      206.60     10.66 o 
   0  22   2      147.63      149.26     11.29 o 
   1  22   2      103.31      111.21      9.61 o 
   2  22   2       74.10      110.92     10.46 o 
   3  22   2      185.13      214.73     10.00 o 
   1   1   3      513.71      555.68      4.90 o 
   2   1   3       80.54      109.95      2.42 o 
   3   1   3     4398.43     4511.74     25.43 o 
   4   1   3     2355.40     2468.49     15.11 o 
   5   1   3      528.04      619.00      6.15 o 
   6   1   3       87.10       94.89      3.54 o 
   7   1   3       47.15       49.74      3.94 o 
   8   1   3       37.15       38.39      4.69 o 
   9   1   3      363.26      332.92     11.05 o 
  10   1   3        8.38        9.08      6.84 o 
  11   1   3       71.19       84.02      9.02 o 
   1   3   3      690.14      705.12      6.36 o 
   2   3   3     3408.13     3576.98     22.33 o 
   3   3   3     1299.42     1326.07      9.17 o 
   4   3   3     2700.69     2926.61     18.79 o 
   5   3   3     1249.85     1164.02      9.98 o 
   6   3   3      694.12      663.05      8.25 o 
   7   3   3     1555.35     1553.12     14.44 o 
   8   3   3      619.67      583.77     10.87 o 
   9   3   3      286.39      299.32     12.28 o 
  10   3   3       15.02       18.15      6.90 o 
  11   3   3        2.50        4.28      7.90 o 
   1   5   3      696.87      748.97      7.69 o 
   2   5   3      454.31      435.22      5.34 o 
   3   5   3      914.17      900.09      8.51 o 
   4   5   3      968.15     1087.55      9.47 o 
   5   5   3       84.66       82.95      3.44 o 
   6   5   3      282.78      304.75      7.33 o 
   7   5   3      914.34      838.35      9.84 o 
   8   5   3      558.92      508.62     11.72 o 
   9   5   3      598.16      547.86     13.43 o 
  10   5   3       21.72       25.84      7.90 o 
  11   5   3       21.70       18.13      9.25 o 
   1   7   3      536.90      631.71     10.30 o 
   2   7   3     1805.83     1926.81     15.75 o 
   3   7   3      323.94      336.74      4.98 o 
   4   7   3      149.34      155.07      4.11 o 
   5   7   3      161.16      155.65      4.39 o 
   6   7   3      201.97      191.91      5.06 o 
   7   7   3       45.81       34.83      4.35 o 
   8   7   3       46.63       38.02      4.77 o 
   9   7   3      421.52      394.41     12.03 o 
  10   7   3       49.81       33.62      8.95 o 
  11   7   3       19.15       24.07     12.45 o 
   1   9   3      676.67      753.16      9.16 o 
   2   9   3      971.95     1034.64     10.98 o 
   3   9   3      188.90      189.06      4.79 o 
   4   9   3      758.11      715.44     10.57 o 
   5   9   3        2.66        4.28      3.14 o 
   6   9   3      105.98      110.48      5.52 o 
   7   9   3      213.55      208.72      7.43 o 
   8   9   3       17.58        4.08      5.49 o 
   9   9   3        3.71       -2.01      6.28 o 
  10   9   3       12.50       15.50     10.56 o 
   1  11   3      383.36      394.33      7.27 o 
   2  11   3      865.98      890.89     14.17 o 
   3  11   3      142.92      129.46      3.75 o 
   4  11   3      473.15      484.85     10.43 o 
   5  11   3     3179.84     3035.98     23.21 o 
   6  11   3      433.12      441.48      9.22 o 
   7  11   3      568.74      573.67     12.30 o 
   8  11   3       35.31       34.83      7.04 o 
   9  11   3       12.61        1.36      7.77 o 
  10  11   3       69.22       95.52     12.05 o 
   1  13   3      121.38      138.91      5.20 o 
   2  13   3      468.47      442.85      9.45 o 
   3  13   3      112.59       97.75      4.20 o 
   4  13   3       42.56       54.91      3.94 o 
   5  13   3     1282.81     1156.68     15.95 o 
   6  13   3     1267.19     1145.15     21.72 o 
   7  13   3      229.50      249.78     10.15 o 
   8  13   3       17.35       13.53      7.76 o 
   9  13   3       66.80       79.04     11.78 o 
   1  15   3      470.34      498.08      8.78 o 
   2  15   3      840.73      769.09     17.07 o 
   3  15   3       49.97       47.01      4.52 o 
   4  15   3       60.60       61.91      5.05 o 
   5  15   3      182.92      183.30      7.20 o 
   6  15   3       15.98       12.25      5.40 o 
   7  15   3       74.40       71.68      6.95 o 
   8  15   3       17.12       12.67      7.64 o 
   1  17   3     1890.01     1758.12     20.23 o 
   2  17   3      345.37      383.93     10.12 o 
   3  17   3       31.47       29.00      4.84 o 
   4  17   3       36.64       32.65      5.46 o 
   5  17   3       83.51       88.53      6.07 o 
   6  17   3       17.07       14.79      5.62 o 
   7  17   3       34.75       33.82      7.18 o 
   1  19   3       91.01       92.28      6.05 o 
   2  19   3       61.25       58.12      6.00 o 
   3  19   3       26.45       29.16      5.47 o 
   4  19   3       24.19       16.88      5.78 o 
   5  19   3      155.54      183.58      9.41 o 
   6  19   3      164.70      174.56     10.25 o 
   1  21   3        0.21       -2.04      5.63 o 
   2  21   3       76.23       74.06      7.01 o 
   3  21   3        7.68       -3.81      5.92 o 
   4  21   3       11.41       23.92      6.71 o 
   0   0   4     4563.25     4667.17     56.95 o 
   2   0   4     2092.58     2283.88     21.82 o 
   4   0   4      422.79      411.51      7.91 o 
   6   0   4     1219.18     1135.91     17.90 o 
   8   0   4      149.90      151.18     11.54 o 
  10   0   4      137.87      157.73     17.14 o 
   0   2   4      404.30      413.54      7.27 o 
   1   2   4      396.62      439.91      7.77 o 
   2   2   4      702.60      772.97      7.83 o 
   3   2   4      845.02      772.43      7.48 o 
   4   2   4     1885.24     1969.12     14.91 o 
   5   2   4      502.11      540.50      7.34 o 
   6   2   4     1437.35     1402.84     13.51 o 
   7   2   4      276.39      294.40      7.62 o 
   8   2   4       77.19       82.02      6.66 o 
   9   2   4      156.96      152.67      9.82 o 
  10   2   4       81.76       92.30      9.21 o 
  11   2   4      213.93      228.67     17.22 o 
   0   4   4      610.36      585.60     10.33 o 
   1   4   4      215.91      213.04      4.15 o 
   2   4   4       29.71       38.42      2.72 o 
   3   4   4      270.12      291.78      7.52 o 
   4   4   4     2257.33     2190.61     16.60 o 
   5   4   4      758.42      774.62      9.01 o 
   6   4   4     1358.48     1384.10     12.60 o 
   7   4   4      455.70      453.67     12.57 o 
   8   4   4      102.45      103.12      6.63 o 
   9   4   4       53.00       55.72      7.83 o 
  10   4   4      131.91      143.14     12.85 o 
  11   4   4        5.18       -1.21      8.71 o 
   0   6   4      525.78      507.13     11.81 o 
   1   6   4       49.67       39.73      2.62 o 
   2   6   4      166.34      182.12      4.05 o 
   3   6   4      497.22      468.87      7.32 o 
   4   6   4      223.84      223.50      6.81 o 
   5   6   4      888.36      820.56     11.24 o 
   6   6   4       23.47       19.53      3.81 o 
   7   6   4      355.88      307.75      8.64 o 
   8   6   4       97.81       93.42      7.14 o 
   9   6   4      519.79      485.13     21.56 o 
  10   6   4      123.16      108.23     10.97 o 
   0   8   4     2399.83     2409.81     35.45 o 
   1   8   4     1576.86     1635.82     20.86 o 
   2   8   4     2584.63     2557.34     24.47 o 
   3   8   4       31.51       34.55      2.80 o 
   4   8   4      265.35      279.23      5.60 o 
   5   8   4      454.50      426.77      6.79 o 
   6   8   4        3.56        0.29      4.04 o 
   7   8   4       13.14        8.69      4.88 o 
   8   8   4        6.12        0.28      5.64 o 
   9   8   4       23.72       21.77      8.23 o 
  10   8   4       94.43      103.02     12.04 o 
   0  10   4      331.37      362.73     13.01 o 
   1  10   4     1046.83     1048.83     15.50 o 
   2  10   4      232.00      256.96      6.91 o 
   3  10   4     1005.43      938.79     14.18 o 
   4  10   4      853.01      874.28     13.77 o 
   5  10   4      148.59      139.78      6.22 o 
   6  10   4       78.88       86.78      6.59 o 
   7  10   4      199.34      187.17      8.06 o 
   8  10   4       47.09       41.20      7.08 o 
   9  10   4       57.61       64.43      9.47 o 
  10  10   4       90.21      114.44     14.56 o 
   0  12   4       34.92       35.80      6.31 o 
   1  12   4      156.79      155.37      6.66 o 
   2  12   4      281.26      296.71      6.66 o 
   3  12   4      788.39      697.49     11.61 o 
   4  12   4       70.57       65.70      4.57 o 
   5  12   4      114.49      133.05      6.95 o 
   6  12   4      122.47      146.66      8.19 o 
   7  12   4      455.61      416.43     11.70 o 
   8  12   4      198.14      201.78     10.51 o 
   9  12   4      218.00      234.04     13.37 o 
   0  14   4      587.57      545.03     16.92 o 
   1  14   4      439.23      415.94     20.15 o 
   2  14   4      976.43      888.56     14.45 o 
   3  14   4      645.03      607.38     13.58 o 
   4  14   4      344.09      310.82     12.20 o 
   5  14   4       15.96       21.71      5.59 o 
   6  14   4      159.97      149.21      7.46 o 
   7  14   4       37.68       27.86      6.06 o 
   8  14   4      515.65      524.13     14.79 o 
   0  16   4      789.91      875.60     32.73 o 
   1  16   4      509.95      512.49     22.15 o 
   2  16   4       28.20       32.32      5.80 o 
   3  16   4      140.40      138.17      8.27 o 
   4  16   4       57.51       47.40      5.46 o 
   5  16   4       39.91       33.17      5.75 o 
   6  16   4       35.43       31.51      5.46 o 
   7  16   4       18.83       20.83      6.77 o 
   0  18   4      278.55      290.02     21.86 o 
   1  18   4      295.72      302.84     12.09 o 
   2  18   4      123.74      145.70     10.44 o 
   3  18   4       86.99       91.06      6.18 o 
   4  18   4       31.61       40.95      5.68 o 
   5  18   4       19.11       31.33      6.29 o 
   6  18   4        7.70       -0.08      6.06 o 
   0  20   4      112.82       91.42     15.25 o 
   1  20   4       57.86       68.33      7.36 o 
   2  20   4      201.35      202.08     10.48 o 
   3  20   4      132.46      152.02      9.61 o 
   4  20   4      127.40      128.97      8.21 o 
   1   1   5      265.08      313.82      6.61 o 
   2   1   5      805.05      841.26     10.89 o 
   3   1   5        0.72       -2.89      3.22 o 
   4   1   5      337.57      355.13      6.84 o 
   5   1   5      246.01      252.18      6.77 o 
   6   1   5      104.51      114.67      5.61 o 
   7   1   5      247.75      221.54      9.32 o 
   8   1   5       60.39       78.80      7.60 o 
   9   1   5      262.04      282.35     12.90 o 
  10   1   5        4.86       -1.68      8.58 o 
   1   3   5      134.38      165.33      4.55 o 
   2   3   5       19.87       20.59      3.16 o 
   3   3   5      159.98      172.87      6.08 o 
   4   3   5      467.22      499.07      9.10 o 
   5   3   5     2761.98     2735.71     21.85 o 
   6   3   5      967.62      961.15     13.74 o 
   7   3   5      557.17      491.46     12.30 o 
   8   3   5      162.08      168.02     11.84 o 
   9   3   5      111.05      101.10     11.06 o 
  10   3   5      103.29      105.95     11.97 o 
   1   5   5      324.41      331.06      5.79 o 
   2   5   5      405.83      430.74      6.57 o 
   3   5   5      518.03      533.50      7.18 o 
   4   5   5      832.57      852.97      9.48 o 
   5   5   5     2594.55     2449.11     25.21 o 
   6   5   5      525.11      501.63      9.80 o 
   7   5   5       19.20       24.28      5.88 o 
   8   5   5      175.55      147.67      9.59 o 
   9   5   5       68.17       48.74      9.91 o 
  10   5   5       59.82       81.24     14.72 o 
   1   7   5      528.58      529.66      7.85 o 
   2   7   5      491.29      497.88      6.86 o 
   3   7   5      601.90      621.95     14.32 o 
   4   7   5       80.20       75.85      6.43 o 
   5   7   5      165.89      180.82      8.20 o 
   6   7   5      256.06      229.24      8.53 o 
   7   7   5      139.10      153.59      7.96 o 
   8   7   5       46.23       30.70      6.80 o 
   9   7   5       26.46       32.02      8.58 o 
   1   9   5     1173.35     1213.44     16.17 o 
   2   9   5     1467.61     1481.02     23.45 o 
   3   9   5     1026.11      997.53     13.73 o 
   4   9   5      580.44      532.96     17.67 o 
   5   9   5      212.38      186.14      7.98 o 
   6   9   5       75.99       80.22      6.39 o 
   7   9   5       25.29       29.92      5.94 o 
   8   9   5      274.28      304.88     17.85 o 
   9   9   5       28.67       11.73     10.39 o 
   1  11   5      159.28      170.73     19.78 o 
   2  11   5      732.91      713.44     24.71 o 
   3  11   5       24.22       29.20      5.70 o 
   4  11   5       53.06       62.11      5.01 o 
   5  11   5       60.00       54.65      5.65 o 
   6  11   5      156.97      164.01      8.21 o 
   7  11   5      536.50      523.48     17.72 o 
   8  11   5      198.08      242.88     11.61 o 
   1  13   5        9.48       13.18      9.50 o 
   2  13   5      371.91      327.55     14.71 o 
   3  13   5      776.68      698.95     23.23 o 
   4  13   5      322.02      305.08     10.58 o 
   5  13   5      186.90      171.34      7.52 o 
   6  13   5      131.51      131.37      7.32 o 
   7  13   5      413.21      427.15     12.61 o 
   8  13   5       56.41       40.77      8.91 o 
   1  15   5      280.41      276.00     15.44 o 
   2  15   5      191.34      173.18     10.50 o 
   3  15   5      439.12      416.40     12.04 o 
   4  15   5      110.72      104.34      7.44 o 
   5  15   5       52.50       50.87      6.18 o 
   6  15   5      114.69      100.69      7.61 o 
   7  15   5       91.00       94.35      7.99 o 
   1  17   5       47.76       51.81     15.27 o 
   2  17   5      142.02      149.82      9.86 o 
   3  17   5       51.71       43.10      6.92 o 
   4  17   5      240.08      230.44     10.58 o 
   5  17   5       11.16       11.64      5.74 o 
   1  19   5      113.40      142.52     17.66 o 
   2  19   5      390.83      396.74     14.81 o 
   3  19   5      477.99      583.16     34.98 o 
   0   0   6     1528.45     1613.72     37.38 o 
   2   0   6      631.54      650.60     15.80 o 
   4   0   6      259.44      249.36     13.47 o 
   6   0   6       35.08       26.15      7.10 o 
   8   0   6      391.09      440.03     27.98 o 
   0   2   6      697.70      703.12     20.79 o 
   1   2   6      393.13      418.36      8.98 o 
   2   2   6      147.68      163.33      6.27 o 
   3   2   6      107.26      111.22      5.23 o 
   4   2   6      182.21      181.94      6.42 o 
   5   2   6      184.00      171.44      6.50 o 
   6   2   6      385.24      345.85      9.05 o 
   7   2   6       52.39       40.58      7.18 o 
   8   2   6      393.90      415.71     18.78 o 
   9   2   6       93.99      138.00     12.28 o 
   0   4   6      105.39      111.79      7.30 o 
   1   4   6       42.69       38.94      4.22 o 
   2   4   6       50.70       55.05      4.53 o 
   3   4   6      183.52      207.48      6.19 o 
   4   4   6     1083.10      963.21     12.87 o 
   5   4   6       46.17       51.74      5.73 o 
   6   4   6      310.29      298.62      9.97 o 
   7   4   6      180.46      176.81     12.10 o 
   8   4   6      398.29      344.70     19.80 o 
   9   4   6       26.43       15.54      9.41 o 
   0   6   6      117.40      136.07     10.87 o 
   1   6   6      144.69      162.62      4.84 o 
   2   6   6      483.98      491.70      7.53 o 
   3   6   6     1430.33     1356.62     16.30 o 
   4   6   6      663.89      607.48     11.41 o 
   5   6   6       68.28       82.02      6.47 o 
   6   6   6       81.58       80.96      6.82 o 
   7   6   6      809.51      749.39     17.97 o 
   8   6   6       15.46        4.66      7.70 o 
   9   6   6       82.45       86.34     11.58 o 
   0   8   6     3722.34     3595.43    113.53 o 
   1   8   6      606.39      546.08     11.66 o 
   2   8   6      483.94      479.84     14.10 o 
   3   8   6       87.24       92.56      6.05 o 
   4   8   6       80.68       83.38      6.35 o 
   5   8   6      169.61      174.02      7.40 o 
   6   8   6       76.83       83.83      6.68 o 
   7   8   6      142.41      137.40      8.47 o 
   8   8   6       28.01       47.51     10.75 o 
   0  10   6     1105.44     1043.67     24.96 o 
   1  10   6      272.61      257.09      8.69 o 
   2  10   6      377.99      349.16     13.45 o 
   3  10   6      186.35      179.17      7.87 o 
   4  10   6       47.96       41.80      5.48 o 
   5  10   6       48.01       53.15      6.27 o 
   6  10   6      104.78      110.15      7.78 o 
   7  10   6      254.03      248.26     11.30 o 
   8  10   6       42.06       36.90      9.82 o 
   0  12   6      205.34      226.51     33.68 o 
   1  12   6       59.84       62.84      7.10 o 
   2  12   6      117.04      117.77      9.59 o 
   3  12   6       16.08       21.12      5.19 o 
   4  12   6       37.90       29.01      6.11 o 
   5  12   6      129.64      122.71      8.20 o 
   6  12   6       97.34      137.69      8.20 o 
   7  12   6       66.84       77.14      8.50 o 
   0  14   6       69.98       62.99     26.22 o 
   1  14   6       69.83       74.31     15.49 o 
   2  14   6      195.22      197.43     10.71 o 
   3  14   6      127.94      135.51      9.47 o 
   4  14   6       18.11       26.83      5.82 o 
   5  14   6      144.62      154.00      9.60 o 
   6  14   6       84.50       92.86      8.45 o 
   0  16   6      323.45      304.67     41.65 o 
   1  16   6        5.15        0.94     16.07 o 
   2  16   6      280.97      288.96     11.50 o 
   3  16   6      167.70      166.64      9.08 o 
   4  16   6       49.51       39.14      5.73 o 
   0  18   6      200.45      191.80     38.82 o 
   1  18   6      266.83      299.07     25.19 o 
   2  18   6      124.63      155.94     49.62 o 
   1   1   7        2.46       -4.29      4.29 o 
   2   1   7      337.12      359.39      9.16 o 
   3   1   7      654.01      594.49     10.73 o 
   4   1   7       35.41       29.15      5.16 o 
   5   1   7      122.71      117.06      8.73 o 
   6   1   7        1.44       -0.40      6.96 o 
   7   1   7      155.80      170.65     13.13 o 
   8   1   7       17.60       29.48     11.59 o 
   1   3   7      164.01      165.74      6.83 o 
   2   3   7       99.99      108.09      6.14 o 
   3   3   7      593.69      574.86     11.33 o 
   4   3   7      157.04      157.14      9.94 o 
   5   3   7      334.86      338.15     10.53 o 
   6   3   7      248.01      220.30     16.79 o 
   7   3   7      469.29      474.57     15.97 o 
   8   3   7      145.06      124.46     12.73 o 
   1   5   7      112.10      121.57      6.45 o 
   2   5   7      560.25      526.86     11.54 o 
   3   5   7      200.92      204.28      8.44 o 
   4   5   7      404.00      424.50     10.93 o 
   5   5   7     1209.06     1111.87     20.68 o 
   6   5   7      208.25      208.94     10.02 o 
   7   5   7      385.73      384.25     14.76 o 
   8   5   7       62.84       59.33     10.47 o 
   1   7   7       60.05       58.95      7.41 o 
   2   7   7      112.79      141.27     12.54 o 
   3   7   7     1190.32     1108.55     19.34 o 
   4   7   7      236.52      261.33      8.90 o 
   5   7   7      181.84      203.44      9.71 o 
   6   7   7      197.82      216.09      9.68 o 
   7   7   7      104.04       99.71     11.26 o 
   1   9   7     1725.08     1662.88     27.21 o 
   2   9   7      724.01      651.70     25.88 o 
   3   9   7      342.15      340.50     11.14 o 
   4   9   7       11.80        2.83      5.26 o 
   5   9   7      180.29      202.38     10.49 o 
   6   9   7       25.77       26.86      7.23 o 
   7   9   7       36.37       36.81      8.12 o 
   1  11   7      296.91      299.29     10.52 o 
   2  11   7       51.59       59.87      6.95 o 
   3  11   7        1.25        7.17      5.64 o 
   4  11   7      341.51      366.79     11.80 o 
   5  11   7       99.65      115.13      9.41 o 
   6  11   7      312.23      356.94     17.99 o 
   1  13   7      178.74      181.82     11.56 o 
   2  13   7       19.69       14.84      5.68 o 
   3  13   7       33.23       36.87      6.13 o 
   4  13   7       38.98       42.79      6.91 o 
   5  13   7       51.00       47.92      8.94 o 
   1  15   7        3.83        4.52      7.13 o 
   2  15   7       28.80       27.67      7.77 o 
   3  15   7        1.70       10.98      9.01 o 
   0   0   8      328.05      342.34     19.43 o 
   2   0   8       42.07       54.30     14.79 o 
   4   0   8        1.15        0.13      9.81 o 
   6   0   8       30.11       18.90     16.58 o 
   0   2   8      744.40      743.31     20.37 o 
   1   2   8       97.90       97.04      7.05 o 
   2   2   8       66.57       70.44      7.27 o 
   3   2   8      507.12      479.67     14.46 o 
   4   2   8      328.01      314.89     13.52 o 
   5   2   8       12.19       17.37      8.61 o 
   6   2   8        6.21        2.16     12.13 o 
   0   4   8      176.95      184.94     12.74 o 
   1   4   8       33.33       36.59      6.54 o 
   2   4   8      288.83      313.05     12.04 o 
   3   4   8       96.44       99.89      7.56 o 
   4   4   8       52.79       43.47      7.13 o 
   5   4   8       18.42        6.67      7.32 o 
   6   4   8      136.46      140.57     11.07 o 
   0   6   8     2243.57     2085.84     64.46 o 
   1   6   8      451.00      443.59     13.89 o 
   2   6   8      156.59      154.20      8.05 o 
   3   6   8       18.91       18.90      6.85 o 
   4   6   8       29.13       30.03      6.27 o 
   5   6   8       10.83       19.94      7.85 o 
   6   6   8       71.81       57.10      8.94 o 
   0   8   8      419.76      460.27     28.07 o 
   1   8   8      455.22      468.26     17.76 o 
   2   8   8      681.82      689.88     17.73 o 
   3   8   8      172.31      180.05      8.91 o 
   4   8   8       22.85       26.52      7.35 o 
   5   8   8        0.42       -6.55      6.55 o 
   0  10   8      588.36      607.28     23.23 o 
   1  10   8        2.04        3.67      6.80 o 
   2  10   8       75.40       87.90      9.51 o 
   3  10   8       55.36       50.54      7.92 o 
   4  10   8        5.38       -1.45      6.80 o 
   0  12   8        8.64        2.63     17.98 o 
   1  12   8       10.09        1.27      7.38 o 
   2  12   8       22.78       16.99      9.29 o 
   1   1   9       89.73       99.62     11.03 o 
   2   1   9      112.73      112.62     12.56 o 
   3   1   9       28.79       11.55      9.79 o 
   4   1   9        3.10       -0.83     10.07 o 
   1   3   9      470.03      473.45     15.95 o 
   2   3   9       78.46       96.04      9.73 o 
   3   3   9       31.13       23.58      9.05 o 
   4   3   9      125.82      108.59     11.63 o 
   1   5   9      428.92      433.29     12.89 o 
   2   5   9      467.75      434.81     13.85 o 
   3   5   9      360.33      357.43     17.27 o 
   1   7   9      589.87      557.54     17.89 o 
   2   7   9      294.86      318.34     14.59 o 
                                                 
